# Supplementary material for: TAMA: improved metagenomic sequence classification through meta-analysis
Source: BMC Bioinformatics. 2020 May 12;21:185. doi: 10.1186/s12859-020-3533-7 (PMC7218625; doi:10.1186/s12859-020-3533-7)
Supplement: Supplementary file 1 — Additional file 1: Supplementary Table S1. The statistics of reference sequences used in the TAMA database. Supplementary Table S2. The relative abundance of 10 genomes generated using six different parameter values of the Poisson distribution. Supplementary Table S3. The relative abundance of 50 genomes generated using seven different parameter values of the Poisson distribution. Supplementary Table S4. The relative abundance of 100 genomes generated using seven different parameter values of the Poisson distribution. Supplementary Table S5. The statistics of read sequences in real metagenome datasets. Supplementary Table S6. The abundance difference of initial taxonomy analysis tools and TAMA for the simulated metagenome datasets. Supplementary Table S7. The abundance profile of Artisanal cheese metagenome. Supplementary Table S8. The abundance profile of Cotija cheese metagenome. Supplementary Table S9. The abundance profile of human gut metagenome. [file 12859_2020_3533_MOESM1_ESM.xlsx]

## Sheet: Table S1
Supplementary Table S1. The statistics of reference sequences used in the TAMA database.
Total bases (bp)	17725311599
Total number of sequences	111029
The number of species	4190

## Sheet: Table S2
Supplementary Table S2. The relative abundance of 10 genomes generated using six different parameter values of the Poisson distribution.
Reference number	Poisson parameter
	0.1	0.5	1.25	2.5	3.75	5
0	0.898686	0.603616	0.285739	0.082097	0.023643	0.006959
1	0.089869	0.301808	0.357174	0.205241	0.088662	0.034797
2	0.004493	0.075452	0.223234	0.256552	0.166241	0.086993
3	0.000993	0.012575	0.093014	0.213793	0.207802	0.144989
4	0.000993	0.001572	0.029067	0.133621	0.194814	0.181236
5	0.000993	0.000995	0.007267	0.06681	0.146111	0.181236
6	0.000993	0.000995	0.001514	0.027838	0.091319	0.15103
7	0.000993	0.000995	0.000997	0.009942	0.048921	0.107878
8	0.000993	0.000995	0.000997	0.003107	0.022932	0.067424
9	0.000993	0.000995	0.000997	0.001	0.009555	0.037458

## Sheet: Table S3
Supplementary Table S3. The relative abundance of 50 genomes generated using seven different parameter values of the Poisson distribution.
Reference number	Poisson parameter
	0.1	0.5	2.5	6.25	12.5	18.75	25
0	0.864347	0.580508	0.078939	0.001456	0.000974	0.000979	0.000983
1	0.086435	0.290254	0.197346	0.009462	0.000974	0.000979	0.000983
2	0.004322	0.072563	0.246683	0.03075	0.000974	0.000979	0.000983
3	0.000955	0.012094	0.205569	0.066626	0.001182	0.000979	0.000983
4	0.000955	0.001512	0.128481	0.108267	0.003693	0.000979	0.000983
5	0.000955	0.000957	0.06424	0.140747	0.009233	0.000979	0.000983
6	0.000955	0.000957	0.026767	0.152476	0.019235	0.000979	0.000983
7	0.000955	0.000957	0.00956	0.141584	0.034349	0.00133	0.000983
8	0.000955	0.000957	0.002987	0.115037	0.05367	0.003076	0.000983
9	0.000955	0.000957	0.000962	0.083083	0.074542	0.006324	0.000983
10	0.000955	0.000957	0.000962	0.054004	0.093178	0.011699	0.000983
11	0.000955	0.000957	0.000962	0.031911	0.105884	0.019676	0.000983
12	0.000955	0.000957	0.000962	0.017285	0.110295	0.030333	0.001698
13	0.000955	0.000957	0.000962	0.008643	0.106053	0.043166	0.003266
14	0.000955	0.000957	0.000962	0.004013	0.09469	0.057041	0.005832
15	0.000955	0.000957	0.000962	0.001739	0.078909	0.070351	0.00972
16	0.000955	0.000957	0.000962	0.000968	0.061647	0.081343	0.015188
17	0.000955	0.000957	0.000962	0.000968	0.045329	0.088521	0.022335
18	0.000955	0.000957	0.000962	0.000968	0.031478	0.090979	0.031021
19	0.000955	0.000957	0.000962	0.000968	0.02071	0.088585	0.040818
20	0.000955	0.000957	0.000962	0.000968	0.012943	0.081941	0.051022
21	0.000955	0.000957	0.000962	0.000968	0.007704	0.072186	0.060741
22	0.000955	0.000957	0.000962	0.000968	0.004378	0.060702	0.069023
23	0.000955	0.000957	0.000962	0.000968	0.002379	0.048826	0.075025
24	0.000955	0.000957	0.000962	0.000968	0.001239	0.037636	0.078152
25	0.000955	0.000957	0.000962	0.000968	0.000974	0.027851	0.078152
26	0.000955	0.000957	0.000962	0.000968	0.000974	0.019817	0.075146
27	0.000955	0.000957	0.000962	0.000968	0.000974	0.013578	0.069579
28	0.000955	0.000957	0.000962	0.000968	0.000974	0.008971	0.062124
29	0.000955	0.000957	0.000962	0.000968	0.000974	0.005723	0.053556
30	0.000955	0.000957	0.000962	0.000968	0.000974	0.003529	0.04463
31	0.000955	0.000957	0.000962	0.000968	0.000974	0.002106	0.035992
32	0.000955	0.000957	0.000962	0.000968	0.000974	0.001218	0.028118
33	0.000955	0.000957	0.000962	0.000968	0.000974	0.000979	0.021302
34	0.000955	0.000957	0.000962	0.000968	0.000974	0.000979	0.015663
35	0.000955	0.000957	0.000962	0.000968	0.000974	0.000979	0.011188
36	0.000955	0.000957	0.000962	0.000968	0.000974	0.000979	0.007769
37	0.000955	0.000957	0.000962	0.000968	0.000974	0.000979	0.00525
38	0.000955	0.000957	0.000962	0.000968	0.000974	0.000979	0.003454
39	0.000955	0.000957	0.000962	0.000968	0.000974	0.000979	0.002214
40	0.000955	0.000957	0.000962	0.000968	0.000974	0.000979	0.001384
41	0.000955	0.000957	0.000962	0.000968	0.000974	0.000979	0.000983
42	0.000955	0.000957	0.000962	0.000968	0.000974	0.000979	0.000983
43	0.000955	0.000957	0.000962	0.000968	0.000974	0.000979	0.000983
44	0.000955	0.000957	0.000962	0.000968	0.000974	0.000979	0.000983
45	0.000955	0.000957	0.000962	0.000968	0.000974	0.000979	0.000983
46	0.000955	0.000957	0.000962	0.000968	0.000974	0.000979	0.000983
47	0.000955	0.000957	0.000962	0.000968	0.000974	0.000979	0.000983
48	0.000955	0.000957	0.000962	0.000968	0.000974	0.000979	0.000983
49	0.000955	0.000957	0.000962	0.000968	0.000974	0.000979	0.000983

## Sheet: Table S4
Supplementary Table S4. The relative abundance of 100 genomes generated using seven different parameter values of the Poisson distribution.
Reference number	Poisson parameter
	0.1	0.5	5	12.5	25	37.5	50
0	0.824945	0.553996	0.006208	0.000929	0.000937	0.000943	0.000947
1	0.082495	0.276998	0.031042	0.000929	0.000937	0.000943	0.000947
2	0.004125	0.06925	0.077605	0.000929	0.000937	0.000943	0.000947
3	0.000912	0.011542	0.129341	0.001127	0.000937	0.000943	0.000947
4	0.000912	0.001443	0.161676	0.003522	0.000937	0.000943	0.000947
5	0.000912	0.000913	0.161676	0.008804	0.000937	0.000943	0.000947
6	0.000912	0.000913	0.13473	0.018342	0.000937	0.000943	0.000947
7	0.000912	0.000913	0.096236	0.032754	0.000937	0.000943	0.000947
8	0.000912	0.000913	0.060147	0.051177	0.000937	0.000943	0.000947
9	0.000912	0.000913	0.033415	0.07108	0.000937	0.000943	0.000947
10	0.000912	0.000913	0.016708	0.08885	0.000937	0.000943	0.000947
11	0.000912	0.000913	0.007594	0.100966	0.000937	0.000943	0.000947
12	0.000912	0.000913	0.003164	0.105172	0.001619	0.000943	0.000947
13	0.000912	0.000913	0.001217	0.101127	0.003113	0.000943	0.000947
14	0.000912	0.000913	0.000921	0.090292	0.005559	0.000943	0.000947
15	0.000912	0.000913	0.000921	0.075244	0.009265	0.000943	0.000947
16	0.000912	0.000913	0.000921	0.058784	0.014477	0.000943	0.000947
17	0.000912	0.000913	0.000921	0.043224	0.021289	0.000943	0.000947
18	0.000912	0.000913	0.000921	0.030016	0.029569	0.000943	0.000947
19	0.000912	0.000913	0.000921	0.019748	0.038906	0.000943	0.000947
20	0.000912	0.000913	0.000921	0.012342	0.048632	0.000943	0.000947
21	0.000912	0.000913	0.000921	0.007347	0.057896	0.001083	0.000947
22	0.000912	0.000913	0.000921	0.004174	0.065791	0.001846	0.000947
23	0.000912	0.000913	0.000921	0.002269	0.071512	0.00301	0.000947
24	0.000912	0.000913	0.000921	0.001182	0.074491	0.004703	0.000947
25	0.000912	0.000913	0.000921	0.000929	0.074491	0.007054	0.000947
26	0.000912	0.000913	0.000921	0.000929	0.071626	0.010174	0.000947
27	0.000912	0.000913	0.000921	0.000929	0.066321	0.01413	0.000947
28	0.000912	0.000913	0.000921	0.000929	0.059215	0.018924	0.000947
29	0.000912	0.000913	0.000921	0.000929	0.051047	0.024471	0.000947
30	0.000912	0.000913	0.000921	0.000929	0.042539	0.030589	0.000947
31	0.000912	0.000913	0.000921	0.000929	0.034306	0.037003	0.001035
32	0.000912	0.000913	0.000921	0.000929	0.026801	0.043363	0.001617
33	0.000912	0.000913	0.000921	0.000929	0.020304	0.049276	0.00245
34	0.000912	0.000913	0.000921	0.000929	0.01493	0.054349	0.003603
35	0.000912	0.000913	0.000921	0.000929	0.010664	0.058231	0.005147
36	0.000912	0.000913	0.000921	0.000929	0.007406	0.060657	0.007149
37	0.000912	0.000913	0.000921	0.000929	0.005004	0.061477	0.00966
38	0.000912	0.000913	0.000921	0.000929	0.003292	0.060668	0.012711
39	0.000912	0.000913	0.000921	0.000929	0.00211	0.058334	0.016296
40	0.000912	0.000913	0.000921	0.000929	0.001319	0.054688	0.02037
41	0.000912	0.000913	0.000921	0.000929	0.000937	0.05002	0.024842
42	0.000912	0.000913	0.000921	0.000929	0.000937	0.044661	0.029574
43	0.000912	0.000913	0.000921	0.000929	0.000937	0.038948	0.034388
44	0.000912	0.000913	0.000921	0.000929	0.000937	0.033194	0.039077
45	0.000912	0.000913	0.000921	0.000929	0.000937	0.027662	0.043419
46	0.000912	0.000913	0.000921	0.000929	0.000937	0.022551	0.047195
47	0.000912	0.000913	0.000921	0.000929	0.000937	0.017993	0.050207
48	0.000912	0.000913	0.000921	0.000929	0.000937	0.014057	0.052299
49	0.000912	0.000913	0.000921	0.000929	0.000937	0.010758	0.053367
50	0.000912	0.000913	0.000921	0.000929	0.000937	0.008068	0.053367
51	0.000912	0.000913	0.000921	0.000929	0.000937	0.005933	0.05232
52	0.000912	0.000913	0.000921	0.000929	0.000937	0.004278	0.050308
53	0.000912	0.000913	0.000921	0.000929	0.000937	0.003027	0.04746
54	0.000912	0.000913	0.000921	0.000929	0.000937	0.002102	0.043945
55	0.000912	0.000913	0.000921	0.000929	0.000937	0.001433	0.03995
56	0.000912	0.000913	0.000921	0.000929	0.000937	0.00096	0.035669
57	0.000912	0.000913	0.000921	0.000929	0.000937	0.000943	0.031289
58	0.000912	0.000913	0.000921	0.000929	0.000937	0.000943	0.026973
59	0.000912	0.000913	0.000921	0.000929	0.000937	0.000943	0.022859
60	0.000912	0.000913	0.000921	0.000929	0.000937	0.000943	0.019049
61	0.000912	0.000913	0.000921	0.000929	0.000937	0.000943	0.015614
62	0.000912	0.000913	0.000921	0.000929	0.000937	0.000943	0.012592
63	0.000912	0.000913	0.000921	0.000929	0.000937	0.000943	0.009994
64	0.000912	0.000913	0.000921	0.000929	0.000937	0.000943	0.007807
65	0.000912	0.000913	0.000921	0.000929	0.000937	0.000943	0.006006
66	0.000912	0.000913	0.000921	0.000929	0.000937	0.000943	0.00455
67	0.000912	0.000913	0.000921	0.000929	0.000937	0.000943	0.003395
68	0.000912	0.000913	0.000921	0.000929	0.000937	0.000943	0.002497
69	0.000912	0.000913	0.000921	0.000929	0.000937	0.000943	0.001809
70	0.000912	0.000913	0.000921	0.000929	0.000937	0.000943	0.001292
71	0.000912	0.000913	0.000921	0.000929	0.000937	0.000943	0.000947
72	0.000912	0.000913	0.000921	0.000929	0.000937	0.000943	0.000947
73	0.000912	0.000913	0.000921	0.000929	0.000937	0.000943	0.000947
74	0.000912	0.000913	0.000921	0.000929	0.000937	0.000943	0.000947
75	0.000912	0.000913	0.000921	0.000929	0.000937	0.000943	0.000947
76	0.000912	0.000913	0.000921	0.000929	0.000937	0.000943	0.000947
77	0.000912	0.000913	0.000921	0.000929	0.000937	0.000943	0.000947
78	0.000912	0.000913	0.000921	0.000929	0.000937	0.000943	0.000947
79	0.000912	0.000913	0.000921	0.000929	0.000937	0.000943	0.000947
80	0.000912	0.000913	0.000921	0.000929	0.000937	0.000943	0.000947
81	0.000912	0.000913	0.000921	0.000929	0.000937	0.000943	0.000947
82	0.000912	0.000913	0.000921	0.000929	0.000937	0.000943	0.000947
83	0.000912	0.000913	0.000921	0.000929	0.000937	0.000943	0.000947
84	0.000912	0.000913	0.000921	0.000929	0.000937	0.000943	0.000947
85	0.000912	0.000913	0.000921	0.000929	0.000937	0.000943	0.000947
86	0.000912	0.000913	0.000921	0.000929	0.000937	0.000943	0.000947
87	0.000912	0.000913	0.000921	0.000929	0.000937	0.000943	0.000947
88	0.000912	0.000913	0.000921	0.000929	0.000937	0.000943	0.000947
89	0.000912	0.000913	0.000921	0.000929	0.000937	0.000943	0.000947
90	0.000912	0.000913	0.000921	0.000929	0.000937	0.000943	0.000947
91	0.000912	0.000913	0.000921	0.000929	0.000937	0.000943	0.000947
92	0.000912	0.000913	0.000921	0.000929	0.000937	0.000943	0.000947
93	0.000912	0.000913	0.000921	0.000929	0.000937	0.000943	0.000947
94	0.000912	0.000913	0.000921	0.000929	0.000937	0.000943	0.000947
95	0.000912	0.000913	0.000921	0.000929	0.000937	0.000943	0.000947
96	0.000912	0.000913	0.000921	0.000929	0.000937	0.000943	0.000947
97	0.000912	0.000913	0.000921	0.000929	0.000937	0.000943	0.000947
98	0.000912	0.000913	0.000921	0.000929	0.000937	0.000943	0.000947
99	0.000912	0.000913	0.000921	0.000929	0.000937	0.000943	0.000947

## Sheet: Table S5
Supplementary Table S5. The statistics of read sequences in real metagenome datasets.
Project ID	Source	Type of sequencing library	The number of reads	Total bases	Average sequence length
ERP004234	Artisanal cheese	Single	2069638	424991180	205.35
SRP059999	Cotija cheese	Paired	266458970	26912355970	101
ERP002469	Human gut	Paired	19767240	1996491240	101

## Sheet: Table S6
Supplementary Table S6. The abundance difference of initial taxonomy analysis tools and TAMA for the simulated metagenome datasets.
Sample name	CLARK	Kraken	Centrifuge	TAMA	Sample name	CLARK	Kraken	Centrifuge	TAMA	Sample name	CLARK	Kraken	Centrifuge	TAMA
SimRead_10spc_0.1_1	0.22748	0.221195	1.69174	0.0555	SimRead_50spc_0.1_1	0.105926	0.10598	0.0763028	0.1113	SimRead_100spc_0.1_1	0.200974	0.200193	0.425758	0.0651
SimRead_10spc_0.1_2	0.120744	0.127755	0.0875151	0.0706	SimRead_50spc_0.1_2	0.282433	0.280349	0.371362	0.235	SimRead_100spc_0.1_2	0.0443693	0.0460377	0.099024	0.0517
SimRead_10spc_0.1_3	0.565206	0.536353	0.593603	0.1616	SimRead_50spc_0.1_3	0.154411	0.153163	0.20022	0.1308	SimRead_100spc_0.1_3	0.241958	0.237731	1.64317	0.0952
SimRead_10spc_0.1_4	0.10244	0.102447	0.0179632	0.0981	SimRead_50spc_0.1_4	0.156498	0.208672	1.21132	0.151	SimRead_100spc_0.1_4	0.347115	0.351458	0.139988	0.1494
SimRead_10spc_0.1_5	0.0630827	0.0626452	0.196781	0.053	SimRead_50spc_0.1_5	0.525851	0.542576	0.308594	0.2181	SimRead_100spc_0.1_5	0.116624	0.118552	0.122046	0.0937
SimRead_10spc_0.5_1	0.147133	0.146077	0.0545953	0.0524	SimRead_50spc_0.5_1	0.28084	0.277998	1.19917	0.2063	SimRead_100spc_0.5_1	0.165586	0.217207	1.07267	0.1606
SimRead_10spc_0.5_2	0.195015	0.193338	1.02343	0.1882	SimRead_50spc_0.5_2	0.0906794	0.0907924	0.0725652	0.0928	SimRead_100spc_0.5_2	0.969558	0.967127	1.07438	1.2035
SimRead_10spc_0.5_3	0.0440277	0.043822	0.0505449	0.0479	SimRead_50spc_0.5_3	0.189083	0.189217	0.0621112	0.1815	SimRead_100spc_0.5_3	0.113261	0.114152	0.760187	0.1146
SimRead_10spc_0.5_4	0.24457	0.244553	0.163936	0.2489	SimRead_50spc_0.5_4	0.116241	0.115818	0.109817	0.1218	SimRead_100spc_0.5_4	0.190009	0.190147	0.527173	0.176
SimRead_10spc_0.5_5	0.0887739	0.0887365	0.0605344	0.0907	SimRead_50spc_0.5_5	0.095124	0.201314	0.37951	0.1989	SimRead_100spc_0.5_5	0.0983827	0.100051	0.119199	0.0896
SimRead_10spc_1.25_1	0.0859804	0.202533	0.984303	0.0808	SimRead_50spc_12.5_1	0.112185	0.111138	0.125931	0.1032	SimRead_100spc_12.5_1	0.209697	0.208968	0.3871	0.1412
SimRead_10spc_1.25_2	0.256241	0.25127	0.775412	0.2183	SimRead_50spc_12.5_2	0.613021	0.619824	0.667623	0.6053	SimRead_100spc_12.5_2	0.730477	0.732615	0.659564	0.7479
SimRead_10spc_1.25_3	0.0570213	0.0570179	0.309098	0.0545	SimRead_50spc_12.5_3	0.2641	0.264897	0.506863	0.1972	SimRead_100spc_12.5_3	0.705911	0.709824	0.463325	0.7303
SimRead_10spc_1.25_4	0.534964	0.525684	0.260818	0.4501	SimRead_50spc_12.5_4	0.165891	0.154774	0.329912	0.252	SimRead_100spc_12.5_4	0.409682	0.424494	0.852198	0.3777
SimRead_10spc_1.25_5	0.23122	0.231309	0.714761	0.1829	SimRead_50spc_12.5_5	0.11804	0.575963	0.552509	0.5417	SimRead_100spc_12.5_5	0.232806	0.233808	0.340119	0.1583
SimRead_10spc_2.5_1	0.135593	0.135044	0.00894858	0.0919	SimRead_50spc_18.75_1	0.091203	0.0912978	0.248413	0.088	SimRead_100spc_25_1	0.233183	0.232394	0.43347	0.2066
SimRead_10spc_2.5_2	0.462679	0.463725	0.171634	0.5609	SimRead_50spc_18.75_2	0.353773	0.352492	0.779482	0.294	SimRead_100spc_25_2	0.14111	0.353629	0.732624	0.3456
SimRead_10spc_2.5_3	0.228888	0.228715	0.416776	0.1428	SimRead_50spc_18.75_3	0.171317	0.200197	0.369716	0.1342	SimRead_100spc_25_3	0.282618	0.290892	0.460056	0.2361
SimRead_10spc_2.5_4	0.166071	0.166209	0.0217688	0.0847	SimRead_50spc_18.75_4	0.125572	0.125475	0.377242	0.093	SimRead_100spc_25_4	0.367301	0.369605	0.619984	0.3731
SimRead_10spc_2.5_5	0.333989	0.306292	0.307353	0.3298	SimRead_50spc_18.75_5	0.33408	0.332842	0.775939	0.2124	SimRead_100spc_25_5	0.313584	0.324522	0.347926	0.2802
SimRead_10spc_3.75_1	0.089252	0.0892431	0.0353054	0.0688	SimRead_50spc_2.5_1	0.188797	0.253576	0.267188	0.2359	SimRead_100spc_37.5_1	0.261605	0.33333	0.604378	0.2994
SimRead_10spc_3.75_2	0.150658	0.149407	0.830328	0.1223	SimRead_50spc_2.5_2	0.444655	0.443314	0.414147	0.4198	SimRead_100spc_37.5_2	0.349167	0.472726	0.769308	0.4112
SimRead_10spc_3.75_3	0.104074	0.373337	0.46015	0.3941	SimRead_50spc_2.5_3	0.121556	0.2658	0.44724	0.2548	SimRead_100spc_37.5_3	0.268355	0.268406	0.482998	0.2688
SimRead_10spc_3.75_4	0.212926	0.549717	0.747845	0.5929	SimRead_50spc_2.5_4	0.168154	0.158167	0.445412	0.0813	SimRead_100spc_37.5_4	0.252422	0.329307	0.473876	0.3734
SimRead_10spc_3.75_5	0.123535	0.122579	0.648103	0.1127	SimRead_50spc_2.5_5	0.280669	0.296537	0.348339	0.2174	SimRead_100spc_37.5_5	0.33024	0.331092	0.504209	0.2213
SimRead_10spc_5_1	0.275988	0.288923	0.508299	0.1639	SimRead_50spc_25_1	0.221625	0.185869	0.397104	0.1759	SimRead_100spc_5_1	0.153846	0.24558	0.522096	0.2019
SimRead_10spc_5_2	0.178316	0.179765	0.380075	0.1618	SimRead_50spc_25_2	0.219602	0.249215	0.714553	0.2833	SimRead_100spc_5_2	0.251731	0.254822	0.396123	0.248
SimRead_10spc_5_3	0.327102	0.326749	0.246293	0.2853	SimRead_50spc_25_3	0.219339	0.223415	0.515764	0.2596	SimRead_100spc_5_3	0.310978	0.381902	0.752021	0.3336
SimRead_10spc_5_4	0.362157	0.363738	0.349834	0.2966	SimRead_50spc_25_4	0.240606	0.248	0.494904	0.2194	SimRead_100spc_5_4	0.13308	0.137221	0.43285	0.1254
SimRead_10spc_5_5	0.0760038	0.0786709	0.326921	0.0541	SimRead_50spc_25_5	0.600445	0.645372	0.826856	0.5642	SimRead_100spc_5_5	0.244808	0.243854	0.412013	0.2178
					SimRead_50spc_6.25_1	0.273165	0.294789	0.547744	0.2149	SimRead_100spc_50_1	0.2601	0.264286	0.436691	0.2228
					SimRead_50spc_6.25_2	0.257212	0.301269	0.48568	0.2103	SimRead_100spc_50_2	0.242054	0.252206	0.540499	0.2372
					SimRead_50spc_6.25_3	0.202927	0.244066	0.255378	0.2233	SimRead_100spc_50_3	0.1999	0.414263	0.66051	0.3438
					SimRead_50spc_6.25_4	0.208921	0.295192	0.542959	0.2862	SimRead_100spc_50_4	0.36428	0.365266	0.768531	0.2514
					SimRead_50spc_6.25_5	0.38796	0.401697	0.583357	0.3646	SimRead_100spc_50_5	0.40244	0.402313	0.544643	0.3802

## Sheet: Table S7
Supplementary Table S7. The abundance profile of Artisanal cheese metagenome
Scientific name	Taxonomy ID	Genome size	Ratio	# of Read count	# of Total read	Abundance
NA	NA	NA	0.687965	1089901	1584239	-
Mycobacterium malmesburyense	1566886	5470965	0.254496	403182	1584239	0.661701
Streptococcus macedonicus	59310	2142762	0.0388754	61588	1584239	0.258075
Acetanaerobacterium elongatum	258515	2916215	0.00818122	12961	1584239	0.0399065
Acinetobacter johnsonii	40214	4081329	0.00471709	7473	1584239	0.0164406
Streptococcus thermophilus	1308	1929905	0.000926628	1468	1584239	0.00682991
Enterobacter sp. 638	399742	4676461	0.00193973	3073	1584239	0.00590024
Pantoea agglomerans	549	5115241	0.00137227	2174	1584239	0.00381608
Lactobacillus satsumensis	259059	2639652	0.000339595	538	1584239	0.00183004
Enterococcus italicus	246144	2415788	0.000266374	422	1584239	0.00156848
Lactococcus lactis	1358	2365589	0.000175479	278	1584239	0.00105519
Serratia liquefaciens	614	5282719	0.000174216	276	1584239	0.000469112
Acinetobacter parvus	134533	2912642	8.3952e-05	133	1584239	0.000410005
Aerococcus viridans	1377	2199877	5.87033e-05	93	1584239	0.000379585
Moraxella osloensis	34062	2649137	6.62779e-05	105	1584239	0.000355885
Enterococcus faecalis	1351	3141277	6.12281e-05	97	1584239	0.000277262
Enterococcus faecium	1352	3052572	4.9235e-05	78	1584239	0.000229432
Rhodococcus kyotonensis	398843	5471075	6.9434e-05	110	1584239	0.000180528
Cronobacter sakazakii	28141	4663565	2.84048e-05	45	1584239	8.66401e-05
Bacillus toyonensis	155322	5025419	2.58799e-05	41	1584239	7.32548e-05
Leuconostoc mesenteroides	1245	2075763	8.83705e-06	14	1584239	6.05585e-05
Tessaracoccus flavescens	399497	3650768	1.32556e-05	21	1584239	5.16487e-05
Inquilinus limosus	171674	7551023	2.65112e-05	42	1584239	4.99422e-05
Kocuria palustris	71999	2854447	9.46827e-06	15	1584239	4.71839e-05
Erwinia gerundensis	1619313	4481256	1.4518e-05	23	1584239	4.60843e-05
Pectobacterium sp. SCC3193	1166016	5164411	1.64117e-05	26	1584239	4.5204e-05
Enterobacter sp. R4-368	1166130	5155034	1.38868e-05	22	1584239	3.83191e-05
Pseudomonas sp. VLB120	69328	5966222	1.4518e-05	23	1584239	3.46141e-05
Corynebacterium glutamicum	1718	3309401	3.15609e-06	5	1584239	1.35658e-05
Afipia felis	1035	4203290	3.15609e-06	5	1584239	1.06808e-05
Methanolobus psychrophilus	420950	3072769	1.26244e-06	2	1584239	5.84419e-06
Collinsella stercoris	147206	2475429	6.31218e-07	1	1584239	3.62722e-06
Jiangella gansuensis	281473	5585780	1.26244e-06	2	1584239	3.21492e-06
Lactobacillus harbinensis	304207	3134829	6.31218e-07	1	1584239	2.86425e-06
Rhodococcus erythropolis	1833	6371421	6.31218e-07	1	1584239	1.40925e-06

## Sheet: Table S8
Supplementary Table S8. The abundance profile of Cotija cheese metagenome
Scientific name	Taxonomy ID	Genome size	Ratio	# of Read count	# of Total read	Abundance
NA	NA	NA	0.291097	35715673	122693401	-
Lactobacillus plantarum	1590	3348624	0.214285	26291342	122693401	0.221774
Weissella paramesenteroides	1249	1980223	0.103662	12718679	122693401	0.181423
Leuconostoc mesenteroides	1245	2075763	0.0962218	11805780	122693401	0.16065
Weissella jogaejeotgali	1631871	2149545	0.0799108	9804527	122693401	0.128838
Aerococcus viridans	1377	2199877	0.0602621	7393766	122693401	0.0949361
Lactobacillus acidipiscis	89059	2607423	0.0300943	3692368	122693401	0.0399998
Lactococcus garvieae	1363	1950135	0.0148157	1817788	122693401	0.0263295
Enterococcus faecium	1352	3052572	0.0159318	1954732	122693401	0.0180878
Leuconostoc pseudomesenteroides	33968	1934381	0.00962839	1181340	122693401	0.0172503
Enterococcus italicus	246144	2415788	0.0090718	1113050	122693401	0.0130143
Lactobacillus farciminis	1612	2498309	0.00813653	998299	122693401	0.011287
Lactobacillus xiangfangensis	942150	2989578	0.0070093	859995	122693401	0.0081255
Enterococcus faecalis	1351	3141277	0.00713102	874929	122693401	0.00786739
Staphylococcus aureus	1280	2821361	0.00546465	670476	122693401	0.00671256
Lactobacillus sakei	1599	2056563	0.00322607	395817	122693401	0.00543646
Lactobacillus rossiae	231049	2862294	0.00435684	534555	122693401	0.00527524
Lactobacillus oligofermentans	293371	1832229	0.00264109	324044	122693401	0.00499561
Lactococcus lactis	1358	2365589	0.00318835	391190	122693401	0.00467103
Staphylococcus sciuri	1296	2853798	0.00379823	466018	122693401	0.00461257
Lactobacillus pobuzihii	449659	2351656	0.00245785	301562	122693401	0.00362215
Lactobacillus brevis	1580	2340228	0.00242888	298008	122693401	0.00359694
Acidipropionibacterium acidipropionici	1748	3651382	0.00350119	429573	122693401	0.0033231
Corynebacterium casei	160386	3132213	0.00276979	339835	122693401	0.00306465
Corynebacterium provencense	1737425	3084178	0.00266515	326996	122693401	0.00299479
Brevibacterium linens	1703	4036090	0.00307021	376694	122693401	0.00263628
Lactobacillus rhamnosus	47715	3010111	0.00213395	261821	122693401	0.00245689
Pediococcus pentosaceus	1255	1832387	0.00105169	129036	122693401	0.0019891
Aerococcus suis	371602	1382195	0.000665887	81700	122693401	0.00166962
Streptococcus macedonicus	59310	2142762	0.000923253	113277	122693401	0.00149325
Alkalibacterium subtropicum	753702	2491452	0.000927067	113745	122693401	0.00128957
Staphylococcus saprophyticus	29385	2577899	0.000863632	105962	122693401	0.00116104
Lactobacillus rapi	481723	2854844	0.000820142	100626	122693401	0.000995616
Vagococcus teuberi	519472	2184285	0.000572272	70214	122693401	0.000907984
Weissella halotolerans	1615	1358385	0.000346824	42553	122693401	0.000884853
Tetragenococcus halophilus	51669	2562720	0.000651486	79933	122693401	0.000881026
Enterococcus casseliflavus	37734	3427276	0.000830085	101846	122693401	0.00083938
Corynebacterium variabile	1727	3433007	0.000749853	92002	122693401	0.000756984
Macrococcus caseolyticus	69966	2219737	0.000449812	55189	122693401	0.000702287
Streptococcus thermophilus	1308	1929905	0.000380143	46641	122693401	0.000682646
Lactobacillus senioris	931534	1566789	0.00030295	37170	122693401	0.00067011
Enterococcus saccharolyticus	41997	2604038	0.000268091	32893	122693401	0.000356796
Staphylococcus equorum	246432	2822193	0.000222498	27299	122693401	0.000273227
Facklamia ignava	137730	1766666	0.000129021	15830	122693401	0.000253099
Scardovia inopinata	78259	1797862	0.000124897	15324	122693401	0.000240757
Lactobacillus sharpeae	1626	2444304	0.000155298	19054	122693401	0.000220189
Geotoga petraea	28234	2166325	0.000115988	14231	122693401	0.000185556
Brevibacterium senegalense	1033736	3427329	0.000183091	22464	122693401	0.000185138
Jeotgalicoccus psychrophilus	157228	2345682	0.000110446	13551	122693401	0.00016318
Streptococcus entericus	155680	2036468	3.62774e-05	4451	122693401	6.17368e-05
Corynebacterium stationis	1705	2862233	4.51777e-05	5543	122693401	5.47021e-05
Corynebacterium flavescens	28028	2758653	2.13703e-05	2622	122693401	2.68472e-05
Klebsiella pneumoniae	573	5682322	2.59916e-05	3189	122693401	1.58523e-05
Kushneria aurantia	504092	3750691	1.66757e-05	2046	122693401	1.54084e-05
Proteiniclasticum ruminis	398199	3118301	1.10438e-05	1355	122693401	1.2274e-05
Cutibacterium acnes	1747	2560265	7.93034e-06	973	122693401	1.07347e-05
Youngiibacter fragilis	1408819	3988233	1.18425e-05	1453	122693401	1.02908e-05
Klebsiella oxytoca	571	7227285	1.24457e-05	1527	122693401	5.96799e-06
Rhizobium sp. IRBG74	424182	5464982	6.78928e-06	833	122693401	4.30547e-06
Mycobacterium africanum	33894	4389314	8.1504e-09	1	122693401	6.43528e-09
Nostocales cyanobacterium HT-58-2	1940762	7899568	8.1504e-09	1	122693401	3.5757e-09

## Sheet: Table S9
Supplementary Table S9. The abundance profile of human gut metagenome
Scientific name	Taxonomy ID	Genome size	Ratio	# of Read count	# of Total read	Abundance
NA	NA	NA	0.620046	5516464	8896868	-
Bacteroides uniformis	820	2364687	0.0356524	317195	8896868	0.134346
Escherichia coli	562	5174972	0.0523498	465749	8896868	0.0901394
Butyrivibrio crossotus	45851	2496039	0.0216653	192753	8896868	0.0773429
Bacteroides vulgatus	821	5163189	0.0378748	336967	8896868	0.0653642
[Eubacterium] rectale	39491	3497685	0.0234693	208803	8896868	0.0597898
Barnesiella intestinihominis	487174	3443906	0.0187799	167082	8896868	0.0485903
[Eubacterium] eligens	39485	2831389	0.0140566	125060	8896868	0.0442374
Faecalibacterium prausnitzii	853	3208711	0.0151442	134736	8896868	0.0420556
Methanobrevibacter smithii	2173	1853160	0.00817265	72711	8896868	0.0392969
Alistipes putredinis	28117	2550678	0.00850962	75709	8896868	0.0297278
Dorea longicatena	88431	2915433	0.00803496	71486	8896868	0.0245578
Roseburia intestinalis	166486	4280406	0.0108521	96550	8896868	0.0225911
Anaerostipes hadrus	649756	3172613	0.00802271	71377	8896868	0.0225326
Gemmiger formicilis	745368	3241569	0.00815961	72595	8896868	0.0224296
Roseburia hominis	301301	3592125	0.00889527	79140	8896868	0.0220656
Ruminococcus lactaris	46228	2731235	0.006293	55988	8896868	0.0205308
Alistipes shahii	328814	3763317	0.00850074	75630	8896868	0.0201277
Ruminococcus bicirculans	1160721	2968500	0.00660199	58737	8896868	0.0198173
Dialister invisus	218538	1895960	0.00411594	36619	8896868	0.0193441
Paraprevotella xylaniphila	454155	3789812	0.00659063	58636	8896868	0.0154959
Intestinibacter bartlettii	261299	2972256	0.00501345	44604	8896868	0.01503
Blautia obeum	40520	3691500	0.00426408	37937	8896868	0.0102927
Bacteroides cellulosilyticus	246787	7084828	0.00805182	71636	8896868	0.0101268
Coprococcus comes	410072	3242215	0.00365814	32546	8896868	0.0100537
Bacteroides caccae	47678	4570803	0.00468536	41685	8896868	0.00913394
Streptococcus thermophilus	1308	1929905	0.00156077	13886	8896868	0.0072063
Eubacterium ventriosum	39496	2870795	0.00215739	19194	8896868	0.00669629
Angelakisella massiliensis	1871018	4041781	0.00294857	26233	8896868	0.00650049
Alistipes finegoldii	214856	3734239	0.00269702	23995	8896868	0.00643561
Odoribacter splanchnicus	28118	4392288	0.00303556	27007	8896868	0.00615824
Parabacteroides distasonis	823	4811379	0.00307108	27323	8896868	0.00568761
Bacteroides ovatus	28116	6472489	0.00400467	35629	8896868	0.00551319
Coprococcus eutactus	33043	3102987	0.00165418	14717	8896868	0.00475018
[Clostridium] leptum	1535	3270209	0.00162338	14443	8896868	0.00442336
Alistipes senegalensis	1288121	4017609	0.00177512	15793	8896868	0.00393702
[Eubacterium] siraeum	39492	2814524	0.001144	10178	8896868	0.00362183
Clostridium phoceensis	1650661	3453778	0.00137723	12253	8896868	0.00355319
bacterium LF-3	1504823	2932852	0.000976636	8689	8896868	0.00296723
Bacteroides thetaiotaomicron	818	6293399	0.00208972	18592	8896868	0.00295877
Streptococcus salivarius	1304	2184243	0.000720366	6409	8896868	0.00293873
Anaerotruncus colihominis	169435	3719688	0.00113635	10110	8896868	0.00272217
Ruminococcus champanellensis	1161942	2573208	0.0006681	5944	8896868	0.00231353
Romboutsia timonensis	1776391	3112481	0.000732055	6513	8896868	0.00209578
Bacteroides fragilis	817	5310990	0.00122942	10938	8896868	0.00206269
Desulfovibrio piger	901	2807531	0.00058796	5231	8896868	0.00186608
Holdemanella biformis	1735	2517763	0.000520183	4628	8896868	0.00184098
Bifidobacterium longum	216816	2260266	0.000463759	4126	8896868	0.00182827
Hespellia stercorisuis	180311	4402942	0.000848838	7552	8896868	0.00171787
Neglecta timonensis	1776382	3671597	0.000649105	5775	8896868	0.00157532
Collinsella bouchesdurhonensis	1907654	1876212	0.00025582	2276	8896868	0.00121496
Coprobacter fastidiosus	1099853	3413912	0.000401602	3573	8896868	0.00104822
Veillonella parvula	29466	2132142	0.000216593	1927	8896868	0.000905183
Alistipes indistinctus	626932	2855429	0.000244693	2177	8896868	0.000763586
Escherichia fergusonii	564	4643861	0.00039778	3539	8896868	0.000763259
Odoribacter laneus	626933	3773011	0.000318202	2831	8896868	0.000751489
Senegalimassilia anaerobia	1473216	2398022	0.00020007	1780	8896868	0.000743426
Clostridium paraputrificum	29363	3561289	0.00028392	2526	8896868	0.00071039
[Clostridium] saccharogumia	341225	3143441	0.000242557	2158	8896868	0.00068757
Sutterella wadsworthensis	40545	2857099	0.000219178	1950	8896868	0.000683566
Adlercreutzia equolifaciens	446660	2862526	0.000185009	1646	8896868	0.000575906
Klebsiella pneumoniae	573	5682322	0.000301342	2681	8896868	0.000472544
Erysipelatoclostridium ramosum	1547	3235195	0.00017006	1513	8896868	0.000468392
Enterobacter hormaechei	158836	4782480	0.000230755	2053	8896868	0.000429939
[Clostridium] spiroforme	29348	2507885	0.000115097	1024	8896868	0.000408943
Bifidobacterium adolescentis	1680	2089645	8.96945e-05	798	8896868	0.000382473
Parabacteroides goldsteinii	328812	6486757	0.000275827	2454	8896868	0.000378894
Prevotella ihumii	1917878	3323400	0.000137914	1227	8896868	0.000369771
Bilophila wadsworthia	35833	4630442	0.000150952	1343	8896868	0.000290485
Haemophilus parainfluenzae	729	2086875	6.38427e-05	568	8896868	0.000272598
Dielma fastidiosa	1034346	3615034	9.29541e-05	827	8896868	0.000229121
Streptococcus parasanguinis	1318	2153652	5.14788e-05	458	8896868	0.000212991
Parasutterella excrementihominis	487175	2831696	4.97928e-05	443	8896868	0.000156685
Leuconostoc pseudomesenteroides	33968	1934381	3.03478e-05	270	8896868	0.000139795
Muribaculum intestinale	1796646	3307069	5.05796e-05	450	8896868	0.000136283
Streptococcus mutans	1309	2032925	3.0123e-05	268	8896868	0.000132034
Lactobacillus delbrueckii	1584	1864998	2.57394e-05	229	8896868	0.000122978
Leuconostoc mesenteroides	1245	2075763	2.34914e-05	209	8896868	0.000100842
Candidatus Methanomassiliicoccus intestinalis	1406512	1931651	1.20267e-05	107	8896868	5.54787e-05
Noviherbaspirillum denitrificans	1968433	5798956	1.01159e-06	9	8896868	1.5544e-06
Nostocales cyanobacterium HT-58-2	1940762	7899568	1.12399e-07	1	8896868	1.26785e-07
